# Supplementary material for: Performance of BioFire array or QuickVue influenza A + B test versus a validation qPCR assay for detection of influenza A during a volunteer A/California/2009/H1N1 challenge study
Source: Virol J. 2021 Feb 25;18:45. doi: 10.1186/s12985-021-01516-0 (PMC7905982; doi:10.1186/s12985-021-01516-0)
Supplement: Supplementary file 1 — Additional file 1: Table S1. qPCR Primers and probes. Sequences of the qPCR primers and probes used to target the HA gene of the pandemic (pdmH1) influenza A (H1N1) 2009 virus. [file 12985_2021_1516_MOESM1_ESM.xlsx]

## Sheet: Sheet1
Table S1
Primers and Probes	Sequence (5’ > 3’)
H1 Flu (2009 H1N1) Forward Primer	GTG CTA TAA ACA CCA GCC TYC CA
H1 Flu (2009 H1N1) Reverse Primer	CGG GAT ATT CCT TAA TCC TGT RGC
H1 Flu (2009 H1N1) Probe	FAM-CA GAA TAT ACA(T-BHQ1)CC RGT CAC AAT TGG ARA A-Spacer C3
RNP Forward	AGA TTT GGA CCT GCG AGC G
RNP Reverse	GAG CGG CTG TCT CCA CAA GT
RNP Probe	FAM-TTC TGA CCT GAA GGC TCT GCG CG- BHQ1
