# Supplementary material for: Performance of BioFire array or QuickVue influenza A + B test versus a validation qPCR assay for detection of influenza A during a volunteer A/California/2009/H1N1 challenge study
Source: Virol J. 2021 Feb 25;18:45. doi: 10.1186/s12985-021-01516-0 (PMC7905982; doi:10.1186/s12985-021-01516-0)
Supplement: Supplementary file 2 — Additional file 2: Table S2. Confirmation of Specificity of qPCR test for A/California H1N1. Eight different influenza A and B strains were used to test the specificity of the qPCR assay. Ct values confirm assay is specific for A/California H1N1 viruses. [file 12985_2021_1516_MOESM2_ESM.xlsx]

## Sheet: Sheet1
Table S2
Strain	Ct	Result
A/New Caledonia/20/99	Undetermined	Negative
A/Wisconsin/67/2005	Undetermined	Negative
A/Victoria/361/11	Undetermined	Negative
A/Brisbane/59	Undetermined	Negative
A/California/07/09	16.37	Positive
A/California/04/09	15.41	Positive
B/Brisbane/60/2008	Undetermined	Negative
B/Wisconsin/01/10	Undetermined	Negative
